# Supplementary material for: Joint Effects of Socioeconomic Position, Race/Ethnicity, and Gender on COVID-19 Mortality among Working-Age Adults in the United States
Source: Int J Environ Res Public Health. 2022 Apr 30;19(9):5479. doi: 10.3390/ijerph19095479 (PMC9102098; doi:10.3390/ijerph19095479)
Supplement: Supplementary file 1 [file ijerph-19-05479-s001.zip]

Archive with 2 entries (2 files):
- Pathak Table S1 FINAL REVISED.pdf
- Pathak Table S2 FINAL REVISED.pdf
